# Supplementary material for: Structure-Guided Identification of Critical Residues in the Vacuolar Cation/Proton Antiporter NHX1 from Arabidopsis thaliana
Source: Plants (Basel). 2023 Jul 26;12(15):2778. doi: 10.3390/plants12152778 (PMC10421325; doi:10.3390/plants12152778)
Supplement: Supplementary file 1 [file plants-12-02778-s001.zip]

Archive with 1 entries (1 files):
- plants-2478633-supplementary.pdf
